# Supplementary material for: Identification and functional characterization of ABCA4 gene variants in three patients with Stargardt disease or retinitis pigmentosa
Source: Front Genet. 2025 Jun 18;16:1516872. doi: 10.3389/fgene.2025.1516872 (PMC12213749; doi:10.3389/fgene.2025.1516872)
Supplement: Supplementary file 1 [file Table1.xlsx]

## Sheet: Sheet1
Patient	Chr	Start	End	Variant	1000g2015	ExAC_ALL	ExAC_EAS	AF	AF_raw	AF_male	AF_female	AF_eas	REVEL	SpliceAI	SIFT_score	SIFT_pred	Polyphen2_HDIV_score	Polyphen2_HDIV_pred	Polyphen2_HVAR_score	Polyphen2_HVAR_pred	RadialSVM_score	RadialSVM_pred	CADD_raw	CADD_phred	genomicSuperDups	M-CAP_score	M-CAP_rankscore	M-CAP_pred	DANN_score	DANN_rankscore	MutationTaster
Patient 1	chr1	94000998	94000998	c.6386+4A>G	-1	-1	-1	-1	-1	-1	-1	-1	-1	SpliceAI=C|ABCA4|0.00|0.00|0.02|0.75|-22|4|-22|4	.	.	.	.	.	.	.	.	.	.	.	.	.	.	.	.	.
Patient 2	chr1	94042802	94042803	c.3286_3287del p.Ser1096Glufs78	-1	-1	-1	-1	-1	-1	-1	-1	-1	SpliceAI=C|ABCA4|0.00|0.00|0.00|0.00|44|-40|-40|-29	.	.	.	.	.	.	.	.	.	.	.	.	.	.	.	.	.
Patient 2	chr1	94056722	94056722	c.2261T>C p.Phe754Ser	-1	-1	-1	-1	-1	-1	-1	-1	0.952	SpliceAI=G|ABCA4|0.00|0.00|0.00|0.00|2|5|5|-10	0.001	D	0.121	B	0.207	B	.	.	3.319	24.2	.	0.903	0.993	D	0.999	0.959	0.9999
Patient 3	chr1	94055274	94055274	c.2424C>G p.Tyr808Ter	-1	-1	-1	6.195e-7	-1	-1	1.231e-06	-1	.	SpliceAI=C|ABCA4|0.02|0.01|0.00|0.00|227|-17|-|-163	.	.	.	.	.	.	.	.	12.331	39	.	.	.	.	0.998	0.85	1
Patient 3	chr1	94062613	94062613	c.1901T>C p.Leu634Pro	-1	-1	-1	-1	-1	-1	-1	-1	0.943	SpliceAI=G|ABCA4|0.00|0.01|0.01|0.00|-|64|96|-36	0.002	D	0.998	D	0.976	D	0.821	D	6.797	32	.	0.722	0.978	D	0.999	0.979	1
